# Supplementary material for: Promising performance of locally deployed large language models for postoperative orthopaedic patient questions: An In Silico analysis
Source: J Exp Orthop. 2026 Jun 26;13(3):e70813. doi: 10.1002/jeo2.70813 (PMC13307610; doi:10.1002/jeo2.70813)
Supplement: Supplementary file 1 — Appendix 1: Input Table. [file JEO2-13-e70813-s002.xlsx]

## Sheet: Sheet1
id	Region	Type_of_Surgery	Time_Since_Surgery	Existing_Instructions	Patient_General_State	Patient_question
1	Hip	Total Hip Replacement, Direct anterior approach	11 days ago	Perioperative antibiotic protection for 24 hours. Thrombosis prophylaxis for 6 weeks. Mobilization starting on the day of surgery with weight-bearing according to symptoms on two walking sticks for 2 weeks, then depending on muscle condition. Start of physical therapy from the 3rd postoperative week. No external rotation in hip extension for 3 months. Removal of the Comfeel plaster and shortening…	75-year-old female, diabetes	When is it safe for me to shower or bathe normally?
2	Hip	Hip arthroscopy for FAI	10 days ago	Single dose of antibiotics. Xarelto and non-steroidal anti-inflammatory drugs for 2 weeks to prevent heterotopic ossification and thromboembolism. Mobilization from the day of surgery using two walking sticks for 6 weeks, with weight-bearing according to symptoms. Kinetec immediately. Instructions for self-mobilization on an exercise bike before discharge. Dressing change after 24 hours. Suture r…	21-year-old male, sporty, concerned about range of motion	How often should I follow up with my physiotherapist, and for how long?
3	Hip	Total Hip Replacement, Direct anterior approach	2 weeks ago	Perioperative antibiotic protection for 24 hours. Thrombosis prophylaxis for 6 weeks. Mobilization starting on the day of surgery with weight-bearing according to symptoms on two walking sticks for 2 weeks, then depending on muscle condition. Start of physical therapy from the 3rd postoperative week. No external rotation in hip extension for 3 months. Removal of the Comfeel plaster and shortening…	80-year-old male, obese	When are the stitches or staples expected to be removed?
4	Hip	Revision total hip arthroplasy due to periprosthetic shaft fracture	3 weeks ago	Perioperative antibiotic protection for 24 hours. Thrombosis prophylaxis for 8 weeks. Mobilization from day 1 using two walking sticks with partial weight bearing of 15 kg for 8 weeks. During this time, no flexion >70°, no active abduction, and no passive adduction. Leave Comfeel in place for 2 weeks. Staples removed after 2 weeks by the family doctor.	60-year-old female, osteoporosis	Can I expect to go on holidays 3 months after surgery?
5	Hip	Periacetabular osteotomy	4 weeks ago	Perioperative antibiotic protection for 24 hours. Thrombosis prophylaxis until full weight-bearing is assured (8 weeks). Calcimagon and ViDe drops for 3 months according to schedule. Non-steroidal anti-inflammatory drugs for 2 weeks to prevent heterotopic ossification. Mobilization from the day of surgery with two walking sticks and partial weight-bearing of 15 kg for 8 weeks. No lifting of the s…	23-year-old female, healthy	What can I do if a need a new presception for painkillers or for the physiotherapist?
6	Knee	Total Knee Replacement	8 days ago	Mobilization with two walking sticks as required for 4 weeks from the day of surgery, then gradual weight-bearing and weaning off the sticks. Free flexion/extension. Thrombosis prophylaxis until full weight-bearing is safe, for at least 6 weeks. Removal of skin staples 2 weeks postoperatively. If any irregularities occur during wound healing, please contact us immediately. Clinical and radiologic…	68-year-old female, obesity	How should I interpret clicking or similar sensations in the joint during recovery?
7	Knee	Meniscus Repair	1 week ago	Mobilization with walking sticks with 15 kg partial weight bearing for 6 weeks from the day of surgery. Velcro splint or frame orthosis for 6 weeks. Free extension. Flexion in weeks 1&2: maximum 60°, in weeks 3&4: maximum 90°, in weeks 5&6: maximum 120°. Thrombosis prophylaxis until safe full weight bearing, for at least 6 weeks. Removal of skin sutures 2 weeks postoperatively. Clinical follow-up…	42-year-old female, active lifestyle, reports mild swelling	When is it safe for me to travel (by plane, train, or long car rides)?
8	Knee	Isolated ACL reconstruciton	12 days ago	Mobilization using crutches with ½ body weight for 3 weeks from the day of surgery, then transition to full weight bearing. Compression stump for the first 6 weeks. Extension free, flexion max. 120° for 6 weeks. Thrombosis prophylaxis until safe full weight bearing, for at least 6 weeks. Removal of skin sutures (arthroscopy portals) 2 weeks postoperatively. Proximal tibia: Removal of Steri-Strips…	25-year-old female, tennis player, concerned about stiffness	Why is my knee still swollen at this point in my recovery?
9	Knee	Hight tibial osteotomy	4 weeks ago	Mobilization with two walking sticks with 15 kg partial weight bearing for 6 weeks. Compression stump for the first 6 weeks. Free flexion/extension. Thrombosis prophylaxis until full weight-bearing is safe, for at least 6 weeks. Removal of skin staples 2 weeks postoperatively once wound healing is complete. If any irregularities occur during wound healing, please contact us immediately. Clinical …	35-year-old female, oral contraception	When can I stop using compression stockings or bandages?
10	Knee	Tibial Plateau Fracture Repair	2 weeks ago	Mobilization using two walking sticks with 15 kg partial weight bearing for 6 weeks from the day of surgery. Velcro or frame orthosis for a total of 6 weeks. Compression stump in the first 6 weeks. Extension free. Flexion in weeks 1&2: maximum 60°, in weeks 3&4: maximum 90°, in weeks 5&6: maximum 120°. Thrombosis prophylaxis until safe full weight bearing, for at least 6 weeks. Removal of skin st…	47-year-old female, anxious about recovery timeline	Can I go with my prescription for medication and physiotherapist to every pharmacy/therapeut?
11	shoulder	Latarjet procedure	3 weeks ago	For 2-4 weeks Mitella sling For 6 weeks active-assisted elevation free - No elbow flexion against resistance - External rotation up to 20° No combined abduction/external rotation for 3 months Load build-up from 2 months	19-year-old male, 4-times dislocator, healthy	Do I have to wear the brace all day long?
12	shoulder	Reverse total shoulder arthroplasty	1 week ago	For 6 weeks Consistent use of a sling Active-assisted elevation freely No internal rotation against resistance Careful external rotation depending on symptoms Increasing load for abduction/external rotation from week 7 Increasing load for internal rotation from 3 months	70-year-old male, heavy smoker	What are the typical signs of infection that I should be aware of?
13	shoulder	Rotator Cuff Repair with Anchors	5 days ago	Neutral splint for 6 weeks AR max. 0° Passive shoulder joint mobilization from day 1 Assisted shoulder joint mobilization from week 3 Active shoulder joint mobilization from week 7 Gradual increase in weight-bearing after 3 months	48-year-old female, dominant hand operated	What can I take against the pain?
14	shoulder	Anatomic total shoulder arthroplasty	3 weeks ago	Consistent mitella Active-assisted elevation free No IR against resistance Careful AR depending on symptoms Load build-up for abduction/AR from week 7 Load build-up for IR from 3 months	44-year-old female, healthy	What kind of additional treatments or strategies to support scar healing and appearance exist?
15	shoulder	ORIF proximal humerus with Philos plate	12 weeks ago	Cervical collar for 6 weeks. Active and passive shoulder joint mobilization from day 1. Weight bearing from the 7th postoperative week. Remove Redon drain on the 1st (<50 ml/12 hours) or at the latest on the 2nd postoperative day, depending on the amount of fluid collected. Comfeel and Steristrip removal 2 weeks postoperatively by GP.	67-year-old female, alcoholic	When can the hardware that was implanted be removed?
16	Spine	Microscopic decompression S1 right	2 weeks ago	Relaxed bed rest immediately after surgery. Full mobilization from the first postoperative day. Lifting weights up to a maximum of 5 kg. Sitting/walking: no limits (slow increase).	50-year-old male, sporty, health	When will I be able to drive a car?
17	Spine	Microscopic decompression L4 left	10 days ago	Relaxed bed rest immediately after surgery. Full mobilization from the first postoperative day. Lifting weights up to a maximum of 5 kg. Sitting/walking: no limits (slow increase).	58-year-old male,diabetes	How should numbness, tingling, or other altered sensations in the leg be understood during recovery?
18	Spine	TLIF L3-L5	2 weeks ago	Relaxed bed rest immediately after surgery. Full mobilization from the first postoperative day. Lifting weights up to a maximum of 5 kg. Sitting/walking: no limits (slow increase). Regular wound checks. Regular wound checks. Leave the Ioban dressing in place (provided it is dry and secure) for up to 14 days. Removal of protruding suture ends 14-17 days after surgery. X-ray before discharge. Clini…	56-year-old male, chronic pain, anxiety disorder	What should I do if my appetite or digestion changes because of painkillers?
19	Spine	ACDF C5-6	5 days ago	Relaxed bed rest immediately after surgery. Full mobilization from the first postoperative day. Lifting weights up to a maximum of 5 kg Sitting/walking: no limits (slow increase) Regular wound checks. Leave the Ioban dressing in place (provided it is dry and tight) for up to 14 days. Removal of protruding suture ends 14-17 days after surgery. X-ray before discharge. Clinical and radiological foll…	54-year-old male, polyneuropathy of unknow origin	What can I do if pain keeps me from sleeping at night?
20	Spine	Midline decompression L3/4 and L4/5	6 days ago	Relaxed bed rest immediately after surgery. Full mobilization from the first postoperative day. Lifting weights up to a maximum of 5 kg. Sitting/walking: no limits (slow increase).	50-year-old female, obesity	How often should I change the dressing?
