# Supplementary material for: Promising performance of locally deployed large language models for postoperative orthopaedic patient questions: An In Silico analysis
Source: J Exp Orthop. 2026 Jun 26;13(3):e70813. doi: 10.1002/jeo2.70813 (PMC13307610; doi:10.1002/jeo2.70813)
Supplement: Supplementary file 4 — Appendix 4: Anonymized Rater‐Level Scoring Sheet. [file JEO2-13-e70813-s003.xlsx]

## Sheet: folder1
NAME OF EVALUATOR:	Type of surgery	Time since surgery	Preexistiing instructions	Patient state	Question	Answer from AI model I	Accuracy Correctness of response provided by the LLM. The response should be factually correct, precise, and free of errors.	Relevance Alignment of response provided by the LLM to the user’s query. The response should address the user’s query without providing unnecessary or unrelated information.	Currency Timeliness of response provided by the LLM. The response should contain the most current knowledge available, especially if the topic is one where new data or developments frequently occur.	Agreement Coherence of response with established facts and theories. The response should be coherent and not contradict itself.	Comprehensiveness Completeness of response provided by the LLM. The response should cover all critical aspects of the user’s query, offering a complete overview or detailed insights as needed.	Usefulness Applicability and utility of the response. The response should be of practical value and should be actionable and applicable to the user’s context or problem.	Understanding Ability of the LLM to interpret the user’s query correctly. The response should mimic a grasp of meaning, context, and nuances.	Logical reasoning Capability of the LLM to apply logical processing to generate the response.	Clarity Quality of the response is clear, understandable, and straightforward, making it easy for the user to comprehend the provided response.	Bias Presence of systematic prejudices in the response, such as racial or gender bias.	Harm Quality of response leading to negative outcomes, such as spreading misinformation, reinforcing stereotypes, or otherwise adversely affecting users.	Self-awareness An LLM does not possess self-awareness in the human sense; this quality refers to the LLM’s capability to recognize its processing patterns and limitations.	Fabrication, falsification, or plagiarism (a) Fabrication is when the response contains entirely made-up information or data and includes plausible but non-existent facts in response to a user’s query. (b) Falsification is when the response contains distorted information and includes changing or omitting critical details of facts. (c) Plagiarism is when the response contains text or ideas from an…	Trust Confidence in the LLM that it will provide accurate, fair, and safe responses. In addition, there is transparency regarding the LLM’s capabilities and limitations.	Satisfaction The LLM meets or exceeds the expectations of the user in terms of response quality, relevance, and interaction experience.
Question 1	Total Hip Replacement, Direct anterior approach	11 days ago	Perioperative antibiotic protection for 24 hours. Thrombosis prophylaxis for 6 weeks. Mobilization starting on the day of surgery with weight-bearing according to symptoms on two walking sticks for 2 weeks, then depending on muscle condition. Start of physical therapy from the 3rd postoperative week. No external rotation in hip extension for 3 months. Removal of the Comfeel plaster and shortening…	75-year-old female, diabetes	When is it safe for me to shower or bathe normally?	Great question—keeping your new hip safe while you wash is important. Based on your current instructions (Comfeel plaster stays on until week 3), you may take brief showers now with the dressing in place, but avoid soaking the wound (no baths, pools, or hot tubs) until after the plaster is removed and the incision is fully dry and closed. When you shower: keep the plaster sealed, let water run of…
Question 2	Hip arthroscopy for FAI	10 days ago	Single dose of antibiotics. Xarelto and non-steroidal anti-inflammatory drugs for 2 weeks to prevent heterotopic ossification and thromboembolism. Mobilization from the day of surgery using two walking sticks for 6 weeks, with weight-bearing according to symptoms. Kinetec immediately. Instructions for self-mobilization on an exercise bike before discharge. Dressing change after 24 hours. Suture r…	21-year-old male, sporty, concerned about range of motion	How often should I follow up with my physiotherapist, and for how long?	Great question—getting physio right is key for regaining motion after hip arthroscopy. Plan 2–3 supervised sessions per week for the first 4–6 weeks, then taper to once weekly until about 10–12 weeks, paired with daily home exercises (gentle ROM and the exercise bike) while avoiding impingement positions and stopping short of pain/swelling. Practical steps: bring your surgeon’s protocol to your p…
Question 3	Total Hip Replacement, Direct anterior approach	2 weeks ago	Perioperative antibiotic protection for 24 hours. Thrombosis prophylaxis for 6 weeks. Mobilization starting on the day of surgery with weight-bearing according to symptoms on two walking sticks for 2 weeks, then depending on muscle condition. Start of physical therapy from the 3rd postoperative week. No external rotation in hip extension for 3 months. Removal of the Comfeel plaster and shortening…	80-year-old male, obese	When are the stitches or staples expected to be removed?	That’s a very reasonable question—timing matters for safe healing. In your plan, the Comfeel dressing is removed and the protruding suture ends are trimmed at 3 weeks after surgery, which indicates absorbable stitches rather than staples; if staples were used, they’re typically taken out around 10–14 days, so please confirm your specific closure with your surgical team. Until the week-3 visit, ke…
Question 4	Revision total hip arthroplasy due to periprosthetic shaft fracture	3 weeks ago	Perioperative antibiotic protection for 24 hours. Thrombosis prophylaxis for 8 weeks. Mobilization from day 1 using two walking sticks with partial weight bearing of 15 kg for 8 weeks. During this time, no flexion >70°, no active abduction, and no passive adduction. Leave Comfeel in place for 2 weeks. Staples removed after 2 weeks by the family doctor.	60-year-old female, osteoporosis	Can I expect to go on holidays 3 months after surgery?	Totally reasonable to plan ahead—after a revision hip, it’s normal to wonder when travel is safe. If recovery stays on track, many people can manage a low-stress holiday around 3 months, provided the 6–8-week review shows stable healing and you’re walking confidently. What to do: stick to 15 kg partial weight-bearing and hip precautions for the first 8 weeks, complete 8 weeks of blood-clot preven…
Question 5	Periacetabular osteotomy	4 weeks ago	Perioperative antibiotic protection for 24 hours. Thrombosis prophylaxis until full weight-bearing is assured (8 weeks). Calcimagon and ViDe drops for 3 months according to schedule. Non-steroidal anti-inflammatory drugs for 2 weeks to prevent heterotopic ossification. Mobilization from the day of surgery with two walking sticks and partial weight-bearing of 15 kg for 8 weeks. No lifting of the s…	23-year-old female, healthy	What can I do if a need a new presception for painkillers or for the physiotherapist?	Totally fair question—getting refills and therapy set up smoothly matters. Please contact our surgical clinic (best), or your GP if that’s faster, and request a prescription for pain medication and a referral/prescription for physiotherapy; tell them your surgery (periacetabular osteotomy), date (4 weeks ago), current meds, allergies, and your preferred pharmacy/physio. If you’re running low, cal…
Question 6	Total Knee Replacement	8 days ago	Mobilization with two walking sticks as required for 4 weeks from the day of surgery, then gradual weight-bearing and weaning off the sticks. Free flexion/extension. Thrombosis prophylaxis until full weight-bearing is safe, for at least 6 weeks. Removal of skin staples 2 weeks postoperatively. If any irregularities occur during wound healing, please contact us immediately. Clinical and radiologic…	68-year-old female, obesity	How should I interpret clicking or similar sensations in the joint during recovery?	It’s understandable to be worried—early clicking or a “clunk” can feel strange at just 8 days after a knee replacement. In most cases these sensations come from normal early healing (swelling, soft tissues gliding, the new implant settling) and usually lessen over the next few weeks to months. Keep using two sticks for the first 4 weeks, do gentle flexion/extension, ice and elevate after activity…
Question 7	Meniscus Repair	1 week ago	Mobilization with walking sticks with 15 kg partial weight bearing for 6 weeks from the day of surgery. Velcro splint or frame orthosis for 6 weeks. Free extension. Flexion in weeks 1&2: maximum 60°, in weeks 3&4: maximum 90°, in weeks 5&6: maximum 120°. Thrombosis prophylaxis until safe full weight bearing, for at least 6 weeks. Removal of skin sutures 2 weeks postoperatively. Clinical follow-up…	42-year-old female, active lifestyle, reports mild swelling	When is it safe for me to travel (by plane, train, or long car rides)?	Totally reasonable to ask—travel takes extra planning right after a meniscus repair. Short, low-stress car or train rides are fine now if you can keep the knee straight/elevated and within your brace and flexion limits; for flights or long journeys, it’s safer to wait ~2–3 weeks until swelling is better and you can stand/walk regularly, all while staying 15 kg partial weight-bearing with sticks a…
Question 8	Isolated ACL reconstruciton	12 days ago	Mobilization using crutches with ½ body weight for 3 weeks from the day of surgery, then transition to full weight bearing. Compression stump for the first 6 weeks. Extension free, flexion max. 120° for 6 weeks. Thrombosis prophylaxis until safe full weight bearing, for at least 6 weeks. Removal of skin sutures (arthroscopy portals) 2 weeks postoperatively. Proximal tibia: Removal of Steri-Strips…	25-year-old female, tennis player, concerned about stiffness	Why is my knee still swollen at this point in my recovery?	It’s completely understandable to worry about swelling—many people still have a puffy knee 12 days after ACL surgery. Swelling now is usually from normal healing and inflammation made worse by activity and gravity, and it often improves steadily over the next few weeks. Help it along by elevating above heart level, icing 15–20 minutes several times a day, using your compression and crutches (½ bo…
Question 9	Hight tibial osteotomy	4 weeks ago	Mobilization with two walking sticks with 15 kg partial weight bearing for 6 weeks. Compression stump for the first 6 weeks. Free flexion/extension. Thrombosis prophylaxis until full weight-bearing is safe, for at least 6 weeks. Removal of skin staples 2 weeks postoperatively once wound healing is complete. If any irregularities occur during wound healing, please contact us immediately. Clinical …	35-year-old female, oral contraception	When can I stop using compression stockings or bandages?	Totally fair to ask—swelling and comfort make this confusing. Please keep wearing your compression stockings/bandages through the first 6 weeks (you’re at week 4) and until your team says full weight-bearing is safe, which is extra important since you’re on oral contraception. By day, wear them consistently (especially for car/train/plane trips), you can remove them for hygiene and sleep if comfo…
Question 10	Tibial Plateau Fracture Repair	2 weeks ago	Mobilization using two walking sticks with 15 kg partial weight bearing for 6 weeks from the day of surgery. Velcro or frame orthosis for a total of 6 weeks. Compression stump in the first 6 weeks. Extension free. Flexion in weeks 1&2: maximum 60°, in weeks 3&4: maximum 90°, in weeks 5&6: maximum 120°. Thrombosis prophylaxis until safe full weight bearing, for at least 6 weeks. Removal of skin st…	47-year-old female, anxious about recovery timeline	Can I go with my prescription for medication and physiotherapist to every pharmacy/therapeut?	Totally fair question—access can feel confusing early on. Yes: any licensed pharmacy can fill your medication prescription, and any licensed physiotherapist can accept your referral; availability and insurance coverage may vary by location. Bring your paper/e-prescription, insurance card, photo ID, and the surgeon’s rehab protocol; call ahead to confirm the pharmacy has your meds and the physio c…
Question 11	Latarjet procedure	3 weeks ago	For 2-4 weeks Mitella sling For 6 weeks active-assisted elevation free - No elbow flexion against resistance - External rotation up to 20° No combined abduction/external rotation for 3 months Load build-up from 2 months	19-year-old male, 4-times dislocator, healthy	Do I have to wear the brace all day long?	Great question—at 3 weeks after a Latarjet, it’s normal to wonder how much you still need the sling. Keep wearing it most of the day (and for sleep) until about the 4-week mark; take it off only for hygiene and your prescribed exercises unless your surgeon says otherwise. When it’s off, keep the arm close to your side, limit external rotation to ~20°, you may do gentle active-assisted elevation, …
Question 12	Reverse total shoulder arthroplasty	1 week ago	For 6 weeks Consistent use of a sling Active-assisted elevation freely No internal rotation against resistance Careful external rotation depending on symptoms Increasing load for abduction/external rotation from week 7 Increasing load for internal rotation from 3 months	70-year-old male, heavy smoker	What are the typical signs of infection that I should be aware of?	Great question—one week after a reverse shoulder replacement, and as a heavy smoker, it’s smart to watch closely for infection. Typical warning signs are increasing redness or warmth around the incision, swelling that’s worsening, new or foul-smelling drainage, fever or chills, and pain that’s escalating instead of easing. Keep the area clean and dry (no soaking), wear your sling as instructed, c…
Question 13	Rotator Cuff Repair with Anchors	5 days ago	Neutral splint for 6 weeks AR max. 0° Passive shoulder joint mobilization from day 1 Assisted shoulder joint mobilization from week 3 Active shoulder joint mobilization from week 7 Gradual increase in weight-bearing after 3 months	48-year-old female, dominant hand operated	What can I take against the pain?	Totally normal to hurt at day 5 after a rotator cuff repair—especially while you’re in the neutral splint and limited to passive motion. Start with paracetamol (acetaminophen) regularly—e.g., 1,000 mg up to every 8 hours (do not exceed 3,000 mg/day unless your surgeon told you otherwise); add your prescribed pain pills if needed, and only use ibuprofen/other anti-inflammatories if your surgeon ha…
Question 14	Anatomic total shoulder arthroplasty	3 weeks ago	Consistent mitella Active-assisted elevation free No IR against resistance Careful AR depending on symptoms Load build-up for abduction/AR from week 7 Load build-up for IR from 3 months	44-year-old female, healthy	What kind of additional treatments or strategies to support scar healing and appearance exist?	Great question—it’s very normal to want the incision to heal and look as good as possible at 3 weeks after your anatomic shoulder replacement. The best-supported options are silicone gel or silicone sheets once the wound is fully closed and dry, strict sun protection (SPF 50+ and cover) for 12 months, and gentle scar massage with a plain moisturizer—while staying within your current movement rule…
Question 15	ORIF proximal humerus with Philos plate	12 Wochen	Cervical collar for 6 weeks. Active and passive shoulder joint mobilization from day 1. Weight bearing from the 7th postoperative week. Remove Redon drain on the 1st (<50 ml/12 hours) or at the latest on the 2nd postoperative day, depending on the amount of fluid collected. Comfeel and Steristrip removal 2 weeks postoperatively by GP.	67-year-old female, alcoholic	When can the hardware that was implanted be removed?	Totally fair question—many people ask about taking plates out after shoulder fracture surgery. Usually the hardware stays in; if it causes problems (pain, irritation, limited motion), removal is only considered once the bone is solidly healed on X-ray—typically no sooner than 12–18 months after the operation. For now, keep up your physio and shoulder precautions, and arrange follow-up with your s…
Question 16	Microscopic decompression S1 right	2 weeks ago	Relaxed bed rest immediately after surgery. Full mobilization from the first postoperative day. Lifting weights up to a maximum of 5 kg. Sitting/walking: no limits (slow increase).	50-year-old male, sporty, health	When will I be able to drive a car?	Totally reasonable to ask—driving too soon after back surgery can feel risky. In general, you can consider short local drives around 2–3 weeks after a microscopic S1 decompression only if pain is well controlled, you’re not taking opioids or sedating meds, you can sit comfortably, and you can do an emergency stop without hesitation; this fits your current “sit/walk without limits (slow increase) …
Question 17	Microscopic decompression L4 left	10 days ago	Relaxed bed rest immediately after surgery. Full mobilization from the first postoperative day. Lifting weights up to a maximum of 5 kg. Sitting/walking: no limits (slow increase).	58-year-old male,diabetes	How should numbness, tingling, or other altered sensations in the leg be understood during recovery?	Totally reasonable to ask—at 10 days after a left L4 decompression, numbness or tingling in the leg often lingers or fluctuates as the irritated nerve “wakes up” and swelling settles. Mild, slowly improving pins-and-needles is common; it should trend better over weeks, while sudden worsening or new numb areas isn’t typical. Help recovery by walking short distances often, increasing time gradually…
Question 18	TLIF L3-L5	2 weeks ago	Relaxed bed rest immediately after surgery. Full mobilization from the first postoperative day. Lifting weights up to a maximum of 5 kg. Sitting/walking: no limits (slow increase). Regular wound checks. Regular wound checks. Leave the Ioban dressing in place (provided it is dry and secure) for up to 14 days. Removal of protruding suture ends 14-17 days after surgery. X-ray before discharge. Clini…	56-year-old male, chronic pain, anxiety disorder	What should I do if my appetite or digestion changes because of painkillers?	Totally valid concern—painkillers after a TLIF often cause constipation, nausea, or a poor appetite, and it usually improves as you heal. Take pills with food and water, eat small frequent meals, drink plenty (aim for clear urine), keep walking as tolerated, and favor fiber-rich foods. To ease constipation, add a stool softener or gentle osmotic laxative (ask your surgeon/pharmacist), taper opioi…
Question 19	ACDF C5-6	5 days ago	Relaxed bed rest immediately after surgery. Full mobilization from the first postoperative day. Lifting weights up to a maximum of 5 kg Sitting/walking: no limits (slow increase) Regular wound checks. Leave the Ioban dressing in place (provided it is dry and tight) for up to 14 days. Removal of protruding suture ends 14-17 days after surgery. X-ray before discharge. Clinical and radiological foll…	54-year-old male, polyneuropathy of unknow origin	What can I do if pain keeps me from sleeping at night?	Totally understandable—poor sleep after an ACDF is common and miserable. Try timing your pain medication so a dose is due at bedtime (use regular paracetamol/acetaminophen and your prescribed meds; avoid anti-inflammatories unless your spine team okays them), sleep with your head/shoulders elevated and the neck neutral (extra pillows or a recliner), use brief ice packs to the neck before bed, kee…
Question 20	Midline decompression L3/4 and L4/5	6 days ago	Relaxed bed rest immediately after surgery. Full mobilization from the first postoperative day. Lifting weights up to a maximum of 5 kg. Sitting/walking: no limits (slow increase).	50-year-old female, obesity	How often should I change the dressing?	Great question—keeping the wound clean helps healing, especially this first week. At 6 days after your L3/4–L4/5 decompression, change the dressing every 48–72 hours, or sooner if it becomes wet, loose, or soiled, and follow any brand-specific instructions your team gave you. Wash your hands, gently remove the old dressing, inspect the wound, avoid creams/ointments unless prescribed, and cover wi…

## Sheet: folder2
NAME OF EVALUATOR:	Type of surgery	Time since surgery	Preexistiing instructions	Patient state	Question	Answer from AI model I	Accuracy Correctness of response provided by the LLM. The response should be factually correct, precise, and free of errors.	Relevance Alignment of response provided by the LLM to the user’s query. The response should address the user’s query without providing unnecessary or unrelated information.	Currency Timeliness of response provided by the LLM. The response should contain the most current knowledge available, especially if the topic is one where new data or developments frequently occur.	Agreement Coherence of response with established facts and theories. The response should be coherent and not contradict itself.	Comprehensiveness Completeness of response provided by the LLM. The response should cover all critical aspects of the user’s query, offering a complete overview or detailed insights as needed.	Usefulness Applicability and utility of the response. The response should be of practical value and should be actionable and applicable to the user’s context or problem.	Understanding Ability of the LLM to interpret the user’s query correctly. The response should mimic a grasp of meaning, context, and nuances.	Logical reasoning Capability of the LLM to apply logical processing to generate the response.	Clarity Quality of the response is clear, understandable, and straightforward, making it easy for the user to comprehend the provided response.	Bias Presence of systematic prejudices in the response, such as racial or gender bias.	Harm Quality of response leading to negative outcomes, such as spreading misinformation, reinforcing stereotypes, or otherwise adversely affecting users.	Self-awareness An LLM does not possess self-awareness in the human sense; this quality refers to the LLM’s capability to recognize its processing patterns and limitations.	Fabrication, falsification, or plagiarism (a) Fabrication is when the response contains entirely made-up information or data and includes plausible but non-existent facts in response to a user’s query. (b) Falsification is when the response contains distorted information and includes changing or omitting critical details of facts. (c) Plagiarism is when the response contains text or ideas from an…	Trust Confidence in the LLM that it will provide accurate, fair, and safe responses. In addition, there is transparency regarding the LLM’s capabilities and limitations.	Satisfaction The LLM meets or exceeds the expectations of the user in terms of response quality, relevance, and interaction experience.
Question 1	Total Hip Replacement, Direct anterior approach	11 days ago	Perioperative antibiotic protection for 24 hours. Thrombosis prophylaxis for 6 weeks. Mobilization starting on the day of surgery with weight-bearing according to symptoms on two walking sticks for 2 weeks, then depending on muscle condition. Start of physical therapy from the 3rd postoperative week. No external rotation in hip extension for 3 months. Removal of the Comfeel plaster and shortening…	75-year-old female, diabetes	When is it safe for me to shower or bathe normally?	"I'm so glad you asked about showering and bathing after your hip replacement. It's a common concern and especially important given the anesthesia and incision." "It's safer to delay full baths until we examine your wound and the surgical site to ensure healing has progressed well enough. However, here's a guide on taking care of yourself in the meantime." "For your everyday cleaning during the n…
Question 2	Hip arthroscopy for FAI	10 days ago	Single dose of antibiotics. Xarelto and non-steroidal anti-inflammatory drugs for 2 weeks to prevent heterotopic ossification and thromboembolism. Mobilization from the day of surgery using two walking sticks for 6 weeks, with weight-bearing according to symptoms. Kinetec immediately. Instructions for self-mobilization on an exercise bike before discharge. Dressing change after 24 hours. Suture r…	21-year-old male, sporty, concerned about range of motion	How often should I follow up with my physiotherapist, and for how long?	"You've taken the first steps on a sports journey with your surgery. Following your exercise bike instructions and regular check-ins with your therapist are crucial now." "Before discharge, your physiotherapist should have given you a specific schedule for therapy. Typically, therapy would last for several weeks to months, starting with gentle exercises and progressively adding more challenging o…
Question 3	Total Hip Replacement, Direct anterior approach	2 weeks ago	Perioperative antibiotic protection for 24 hours. Thrombosis prophylaxis for 6 weeks. Mobilization starting on the day of surgery with weight-bearing according to symptoms on two walking sticks for 2 weeks, then depending on muscle condition. Start of physical therapy from the 3rd postoperative week. No external rotation in hip extension for 3 months. Removal of the Comfeel plaster and shortening…	80-year-old male, obese	When are the stitches or staples expected to be removed?	"Thank you for asking about the suture removal timeline. Having clear information on wound care can ease any worries you may have." "You mentioned the Comfeel plaster – that’s part of the post-surgery recovery process. The protruding threads need to be shortened (as explained during discharge or anticipated at the 3-week mark), but the stitch/ staple removal is for the optimized healing environme…
Question 4	Revision total hip arthroplasy due to periprosthetic shaft fracture	3 weeks ago	Perioperative antibiotic protection for 24 hours. Thrombosis prophylaxis for 8 weeks. Mobilization from day 1 using two walking sticks with partial weight bearing of 15 kg for 8 weeks. During this time, no flexion >70°, no active abduction, and no passive adduction. Leave Comfeel in place for 2 weeks. Staples removed after 2 weeks by the family doctor.	60-year-old female, osteoporosis	Can I expect to go on holidays 3 months after surgery?	"I understand that your rehabilitation timeline is a major concern, especially now that you're focused on your postoperative care and recovery." "Revision hip arthroplasty due to a periprosthetic fracture typically takes longer to fully rehabilitate compared to the initial surgery. For the first three months, your instructions are clear regarding weight-bearing and movements. After this initial p…
Question 5	Periacetabular osteotomy	4 weeks ago	Perioperative antibiotic protection for 24 hours. Thrombosis prophylaxis until full weight-bearing is assured (8 weeks). Calcimagon and ViDe drops for 3 months according to schedule. Non-steroidal anti-inflammatory drugs for 2 weeks to prevent heterotopic ossification. Mobilization from the day of surgery with two walking sticks and partial weight-bearing of 15 kg for 8 weeks. No lifting of the s…	23-year-old female, healthy	What can I do if a need a new presception for painkillers or for the physiotherapist?	"I understand that postoperative pain can be unpredictable. It’s important that we’re proactive in managing it to ensure your healing and rehabilitation go smoothly." "Before adjusting your pain management or making contact with your physiotherapist, follow these steps: Review your current pain medication schedule for any adjustments that are allowed right now Consider over-the-counter painkiller…
Question 6	Total Knee Replacement	8 days ago	Mobilization with two walking sticks as required for 4 weeks from the day of surgery, then gradual weight-bearing and weaning off the sticks. Free flexion/extension. Thrombosis prophylaxis until full weight-bearing is safe, for at least 6 weeks. Removal of skin staples 2 weeks postoperatively. If any irregularities occur during wound healing, please contact us immediately. Clinical and radiologic…	68-year-old female, obesity	How should I interpret clicking or similar sensations in the joint during recovery?	"Worrying about clicking sounds can be normal and I empathize with your concern." "These sensations can be expected during early recovery from a knee replacement due to normal healing, movement, and early use of the joint. They usually diminish over time as you regain range of motion and build strength. Common reasons for clicking in the knee include gas bubbles, soft tissue gliding on bone or fl…
Question 7	Meniscus Repair	1 week ago	Mobilization with walking sticks with 15 kg partial weight bearing for 6 weeks from the day of surgery. Velcro splint or frame orthosis for 6 weeks. Free extension. Flexion in weeks 1&2: maximum 60°, in weeks 3&4: maximum 90°, in weeks 5&6: maximum 120°. Thrombosis prophylaxis until safe full weight bearing, for at least 6 weeks. Removal of skin sutures 2 weeks postoperatively. Clinical follow-up…	42-year-old female, active lifestyle, reports mild swelling	When is it safe for me to travel (by plane, train, or long car rides)?	Dear patient, thank you for reaching out about your postoperative travel plans. I understand that traveling can be a source of concern, especially given your recovery from meniscus repair surgery. It is generally safe to travel by plane, train, or take long car rides when the swelling in your knee is minimal, you are comfortable with slight soreness, and you have no symptoms of thrombosis. As adv…
Question 8	Isolated ACL reconstruciton	12 days ago	Mobilization using crutches with ½ body weight for 3 weeks from the day of surgery, then transition to full weight bearing. Compression stump for the first 6 weeks. Extension free, flexion max. 120° for 6 weeks. Thrombosis prophylaxis until safe full weight bearing, for at least 6 weeks. Removal of skin sutures (arthroscopy portals) 2 weeks postoperatively. Proximal tibia: Removal of Steri-Strips…	25-year-old female, tennis player, concerned about stiffness	Why is my knee still swollen at this point in my recovery?	Dear patient, thank you for your question about your knee's swelling. It's completely normal and expected to have some swelling after ACL reconstruction surgery. This is especially true given the nature of your procedure, which involves both surgical incision and the healing process. To manage your swelling and stiffness: Continue with Elevation: As recommended, keep your knee elevated above hear…
Question 9	Hight tibial osteotomy	4 weeks ago	Mobilization with two walking sticks with 15 kg partial weight bearing for 6 weeks. Compression stump for the first 6 weeks. Free flexion/extension. Thrombosis prophylaxis until full weight-bearing is safe, for at least 6 weeks. Removal of skin staples 2 weeks postoperatively once wound healing is complete. If any irregularities occur during wound healing, please contact us immediately. Clinical …	35-year-old female, oral contraception	When can I stop using compression stockings or bandages?	Dear patient, thank you for your question about compression stockings or bandages for your high tibial osteotomy recovery. It's important to follow the instructions your surgical team provided. Given your 4-week postoperative timeline and the instructions for partial weight-bearing, it's advised to continue using your compression stump for the full 6 weeks. The compression helps ensure proper hea…
Question 10	Tibial Plateau Fracture Repair	2 weeks ago	Mobilization using two walking sticks with 15 kg partial weight bearing for 6 weeks from the day of surgery. Velcro or frame orthosis for a total of 6 weeks. Compression stump in the first 6 weeks. Extension free. Flexion in weeks 1&2: maximum 60°, in weeks 3&4: maximum 90°, in weeks 5&6: maximum 120°. Thrombosis prophylaxis until safe full weight bearing, for at least 6 weeks. Removal of skin st…	47-year-old female, anxious about recovery timeline	Can I go with my prescription for medication and physiotherapist to every pharmacy/therapeut?	Dear patient, thank you for your question about going for your medications and physiotherapy appointments. Your recovery timeline is detailed as a framework to guide your healing, but it's fine to have additional consultations as needed. When scheduling your appointments for medication and physiotherapy, you can go to any pharmacy or therapist provider that is convenient or has availability, but …
Question 11	Latarjet procedure	3 weeks ago	For 2-4 weeks Mitella sling For 6 weeks active-assisted elevation free - No elbow flexion against resistance - External rotation up to 20° No combined abduction/external rotation for 3 months Load build-up from 2 months	19-year-old male, 4-times dislocator, healthy	Do I have to wear the brace all day long?	Dear patient, thank you for your question about wearing the brace. It's important to follow the instructions from your surgical team closely to ensure proper healing and minimize the risk of complications. It's advisable to wear the brace most of the day and night, but your surgeon may provide exceptions based on your specific needs and recovery progress. Be sure to follow the detailed schedule f…
Question 12	Reverse total shoulder arthroplasty	1 week ago	For 6 weeks Consistent use of a sling Active-assisted elevation freely No internal rotation against resistance Careful external rotation depending on symptoms Increasing load for abduction/external rotation from week 7 Increasing load for internal rotation from 3 months	70-year-old male, heavy smoker	What are the typical signs of infection that I should be aware of?	Dear patient, thank you for your question about signs of infection after surgery. Knowing the potential symptoms can help you seek early treatment, which is crucial for managing any infections. Typically, signs of infection in the surgical site include: Increased redness, warmth, or swelling around the incision Fever or chills Drainage (pus or clear fluid) from the surgical site Pain or tendernes…
Question 13	Rotator Cuff Repair with Anchors	5 days ago	Neutral splint for 6 weeks AR max. 0° Passive shoulder joint mobilization from day 1 Assisted shoulder joint mobilization from week 3 Active shoulder joint mobilization from week 7 Gradual increase in weight-bearing after 3 months	48-year-old female, dominant hand operated	What can I take against the pain?	Dear patient, thank you for your question about pain management after rotator cuff repair surgery. Managing pain effectively is crucial for your comfort and recovery. You should start with pain medicine prescribed by your surgical team (typically nonsteroidal anti-inflammatory drugs, or NSAIDs). These may include ibuprofen, naproxen, or similar medications. In addition to medications, you can als…
Question 14	Anatomic total shoulder arthroplasty	3 weeks ago	Consistent mitella Active-assisted elevation free No IR against resistance Careful AR depending on symptoms Load build-up for abduction/AR from week 7 Load build-up for IR from 3 months	44-year-old female, healthy	What kind of additional treatments or strategies to support scar healing and appearance exist?	Dear patient, thank you for your question about supporting scar healing and appearance after your shoulder arthroplasty surgery. It's understandable to want to take care of your visible incision. Additional treatments to support scar healing and appearance typically include: Maintaining good hygiene: Keep the area clean to avoid infection and promote healing. Covering the incision: Use a bandage …
Question 15	ORIF proximal humerus with Philos plate	12 Wochen	Cervical collar for 6 weeks. Active and passive shoulder joint mobilization from day 1. Weight bearing from the 7th postoperative week. Remove Redon drain on the 1st (<50 ml/12 hours) or at the latest on the 2nd postoperative day, depending on the amount of fluid collected. Comfeel and Steristrip removal 2 weeks postoperatively by GP.	67-year-old female, alcoholic	When can the hardware that was implanted be removed?	Dear patient, thank you for asking about the removal of the implanted hardware. This is an important question and I'm here to guide you. The hardware, including the metal plate, screws, and possibly pins, will generally not need to be removed unless there are specific reasons, such as if there's persistent pain, infection, or loosening of the fixation. These decisions are usually made during foll…
Question 16	Microscopic decompression S1 right	2 weeks ago	Relaxed bed rest immediately after surgery. Full mobilization from the first postoperative day. Lifting weights up to a maximum of 5 kg. Sitting/walking: no limits (slow increase).	50-year-old male, sporty, health	When will I be able to drive a car?	Dear patient, thank you for your question about returning to driving after your microscopic decompression surgery. This is a common concern, and I'd like to reassure you with a clear and responsible response. Based on the standard guidelines for post-operative recovery from a slightly invasive procedure like a microdecompression, it's usually advisable to delay driving for several weeks: 2-6 week…
Question 17	Microscopic decompression L4 left	10 days ago	Relaxed bed rest immediately after surgery. Full mobilization from the first postoperative day. Lifting weights up to a maximum of 5 kg. Sitting/walking: no limits (slow increase).	58-year-old male,diabetes	How should numbness, tingling, or other altered sensations in the leg be understood during recovery?	Dear patient, thank you for your question about understanding numbness, tingling, or other sensory changes in your leg. These symptoms are not uncommon after a microscopic decompression surgery, such as the one you've had. Here's how to approach these sensations: Understand Your Procedure: The nature of the procedure may cause some nerve sensitivity as the injured tissues heal. Temporary Nature: …
Question 18	TLIF L3-L5	2 weeks ago	Relaxed bed rest immediately after surgery. Full mobilization from the first postoperative day. Lifting weights up to a maximum of 5 kg. Sitting/walking: no limits (slow increase). Regular wound checks. Regular wound checks. Leave the Ioban dressing in place (provided it is dry and secure) for up to 14 days. Removal of protruding suture ends 14-17 days after surgery. X-ray before discharge. Clini…	56-year-old male, chronic pain, anxiety disorder	What should I do if my appetite or digestion changes because of painkillers?	"It's completely normal for your medication to temporarily affect your appetite or digestion. Understanding these changes can help you manage them better and communicate more effectively with your team. I'll explain more in detail now, so please stay with me." "If your appetite or digestion changes (for example, not feeling hungry as usual or experiencing discomfort when eating), let's talk them …
Question 19	ACDF C5-6	5 days ago	Relaxed bed rest immediately after surgery. Full mobilization from the first postoperative day. Lifting weights up to a maximum of 5 kg Sitting/walking: no limits (slow increase) Regular wound checks. Leave the Ioban dressing in place (provided it is dry and tight) for up to 14 days. Removal of protruding suture ends 14-17 days after surgery. X-ray before discharge. Clinical and radiological foll…	54-year-old male, polyneuropathy of unknow origin	What can I do if pain keeps me from sleeping at night?	"I understand that pain during recovery can greatly disturb your sleep pattern. This is really common and treatable." "To manage the pain better at night and improve your sleep, consider: Adjusting your sleeping environment for comfort and silence Taking your prescribed painkillers (if advised by your医生团队) before bed to control pain Implementing relaxation techniques such as deep breathing exerci…
Question 20	Midline decompression L3/4 and L4/5	6 days ago	Relaxed bed rest immediately after surgery. Full mobilization from the first postoperative day. Lifting weights up to a maximum of 5 kg. Sitting/walking: no limits (slow increase).	50-year-old female, obesity	How often should I change the dressing?	"Thank you for asking about your wound care. The frequency is especially important in overweight individuals like you, as to avoid complications and promote healing." "You should change the dressing twice a day (morning and evening) if it's wet, soiled, or begins to smell. If the dressing appears dry and securely in place, you may leave it for up to 24 hours before changing." "To ensure proper wo…

## Sheet: folder3
							Quality of information						Understanding and reasoning		Expression style and persona	Safety and harm				Trust and confidence
NAME OF EVALUATOR:	Type of surgery	Time since surgery	Preexistiing instructions	Patient state	Question	Answer from AI model I	Accuracy Correctness of response provided by the LLM. The response should be factually correct, precise, and free of errors.	Relevance Alignment of response provided by the LLM to the user’s query. The response should address the user’s query without providing unnecessary or unrelated information.	Currency Timeliness of response provided by the LLM. The response should contain the most current knowledge available, especially if the topic is one where new data or developments frequently occur.	Agreement Coherence of response with established facts and theories. The response should be coherent and not contradict itself.	Comprehensiveness Completeness of response provided by the LLM. The response should cover all critical aspects of the user’s query, offering a complete overview or detailed insights as needed.	Usefulness Applicability and utility of the response. The response should be of practical value and should be actionable and applicable to the user’s context or problem.	Understanding Ability of the LLM to interpret the user’s query correctly. The response should mimic a grasp of meaning, context, and nuances.	Logical reasoning Capability of the LLM to apply logical processing to generate the response.	Clarity Quality of the response is clear, understandable, and straightforward, making it easy for the user to comprehend the provided response.	Bias Presence of systematic prejudices in the response, such as racial or gender bias.	Harm Quality of response leading to negative outcomes, such as spreading misinformation, reinforcing stereotypes, or otherwise adversely affecting users.	Self-awareness An LLM does not possess self-awareness in the human sense; this quality refers to the LLM’s capability to recognize its processing patterns and limitations.	Fabrication, falsification, or plagiarism (a) Fabrication is when the response contains entirely made-up information or data and includes plausible but non-existent facts in response to a user’s query. (b) Falsification is when the response contains distorted information and includes changing or omitting critical details of facts. (c) Plagiarism is when the response contains text or ideas from an…	Trust Confidence in the LLM that it will provide accurate, fair, and safe responses. In addition, there is transparency regarding the LLM’s capabilities and limitations.	Satisfaction The LLM meets or exceeds the expectations of the user in terms of response quality, relevance, and interaction experience.
Question 1	Total Hip Replacement, Direct anterior approach	11 days ago	Perioperative antibiotic protection for 24 hours. Thrombosis prophylaxis for 6 weeks. Mobilization starting on the day of surgery with weight-bearing according to symptoms on two walking sticks for 2 weeks, then depending on muscle condition. Start of physical therapy from the 3rd postoperative week. No external rotation in hip extension for 3 months. Removal of the Comfeel plaster and shortening…	75-year-old female, diabetes	When is it safe for me to shower or bathe normally?	Regarding Showering and Bathing After Your Hip Replacement It's completely natural to wonder when you can return to normal hygiene routines after surgery. Since your Comfeel plaster is scheduled for removal at 3 weeks postoperatively (which would be in about 10 days from now), you should wait until after that appointment to shower or bathe normally. Until then, you can take sponge baths while kee…
Question 2	Hip arthroscopy for FAI	10 days ago	Single dose of antibiotics. Xarelto and non-steroidal anti-inflammatory drugs for 2 weeks to prevent heterotopic ossification and thromboembolism. Mobilization from the day of surgery using two walking sticks for 6 weeks, with weight-bearing according to symptoms. Kinetec immediately. Instructions for self-mobilization on an exercise bike before discharge. Dressing change after 24 hours. Suture r…	21-year-old male, sporty, concerned about range of motion	How often should I follow up with my physiotherapist, and for how long?	Regarding Physiotherapy After Your Hip Arthroscopy As a young, active person, it's excellent that you're focused on your recovery and range of motion—this commitment will serve you well. For hip arthroscopy FAI recovery, I typically recommend starting formal physiotherapy around 2-3 weeks post-surgery (once your sutures are removed), with sessions 2-3 times per week initially, then tapering to on…
Question 3	Total Hip Replacement, Direct anterior approach	2 weeks ago	Perioperative antibiotic protection for 24 hours. Thrombosis prophylaxis for 6 weeks. Mobilization starting on the day of surgery with weight-bearing according to symptoms on two walking sticks for 2 weeks, then depending on muscle condition. Start of physical therapy from the 3rd postoperative week. No external rotation in hip extension for 3 months. Removal of the Comfeel plaster and shortening…	80-year-old male, obese	When are the stitches or staples expected to be removed?	Regarding Stitch Removal After Your Hip Replacement It's good that you're keeping track of your recovery milestones and thinking ahead about wound care. According to your surgical plan, you have a scheduled appointment at 3 weeks postoperatively (which is coming up in about one week) where the Comfeel plaster will be removed and the protruding thread ends will be shortened—this is when your wound…
Question 4	Revision total hip arthroplasy due to periprosthetic shaft fracture	3 weeks ago	Perioperative antibiotic protection for 24 hours. Thrombosis prophylaxis for 8 weeks. Mobilization from day 1 using two walking sticks with partial weight bearing of 15 kg for 8 weeks. During this time, no flexion >70°, no active abduction, and no passive adduction. Leave Comfeel in place for 2 weeks. Staples removed after 2 weeks by the family doctor.	60-year-old female, osteoporosis	Can I expect to go on holidays 3 months after surgery?	Regarding Holiday Travel After Your Revision Hip Surgery It's wonderful that you're looking forward to getting back to enjoying life and planning a holiday—that positive outlook is so important for recovery! At 3 months post-surgery, holiday travel is often possible for many patients, but given that you're recovering from a complex revision surgery for a fracture and have osteoporosis, the specif…
Question 5	Periacetabular osteotomy	4 weeks ago	Perioperative antibiotic protection for 24 hours. Thrombosis prophylaxis until full weight-bearing is assured (8 weeks). Calcimagon and ViDe drops for 3 months according to schedule. Non-steroidal anti-inflammatory drugs for 2 weeks to prevent heterotopic ossification. Mobilization from the day of surgery with two walking sticks and partial weight-bearing of 15 kg for 8 weeks. No lifting of the s…	23-year-old female, healthy	What can I do if a need a new presception for painkillers or for the physiotherapist?	Regarding Prescriptions for Pain Medication and Physiotherapy It's completely understandable to need additional support for pain management and physiotherapy at 4 weeks after your periacetabular osteotomy—this is a significant bone surgery with an expected recovery timeline. For new prescriptions, you should contact your surgical team directly, as they know your specific situation and can assess …
Question 6	Total Knee Replacement	8 days ago	Mobilization with two walking sticks as required for 4 weeks from the day of surgery, then gradual weight-bearing and weaning off the sticks. Free flexion/extension. Thrombosis prophylaxis until full weight-bearing is safe, for at least 6 weeks. Removal of skin staples 2 weeks postoperatively. If any irregularities occur during wound healing, please contact us immediately. Clinical and radiologic…	68-year-old female, obesity	How should I interpret clicking or similar sensations in the joint during recovery?	Regarding Clicking Sensations in Your New Knee It's very common to notice clicking, popping, or clunking sensations in your knee replacement during the early weeks, and it's understandable that these new feelings can be concerning. At 8 days post-surgery, these sensations are typically normal and occur as the metal and plastic components move together, soft tissues adjust around the implant, and …
Question 7	Meniscus Repair	1 week ago	Mobilization with walking sticks with 15 kg partial weight bearing for 6 weeks from the day of surgery. Velcro splint or frame orthosis for 6 weeks. Free extension. Flexion in weeks 1&2: maximum 60°, in weeks 3&4: maximum 90°, in weeks 5&6: maximum 120°. Thrombosis prophylaxis until safe full weight bearing, for at least 6 weeks. Removal of skin sutures 2 weeks postoperatively. Clinical follow-up…	42-year-old female, active lifestyle, reports mild swelling	When is it safe for me to travel (by plane, train, or long car rides)?	Regarding Travel After Your Meniscus Repair I understand you're eager to resume your normal activities and may have travel plans, and it's smart to think ahead about this. Given that you're on thrombosis prophylaxis for at least 6 weeks due to the blood clot risk associated with limited mobility, I'd recommend waiting until after your 6-week follow-up appointment before undertaking long-distance …
Question 8	Isolated ACL reconstruciton	12 days ago	Mobilization using crutches with ½ body weight for 3 weeks from the day of surgery, then transition to full weight bearing. Compression stump for the first 6 weeks. Extension free, flexion max. 120° for 6 weeks. Thrombosis prophylaxis until safe full weight bearing, for at least 6 weeks. Removal of skin sutures (arthroscopy portals) 2 weeks postoperatively. Proximal tibia: Removal of Steri-Strips…	25-year-old female, tennis player, concerned about stiffness	Why is my knee still swollen at this point in my recovery?	Regarding Swelling After Your ACL Reconstruction As an athlete, I know you're eager to see rapid progress, and it's completely normal to be concerned about persistent swelling at 12 days post-surgery. Swelling after ACL reconstruction is expected and typically persists for several weeks to months—your knee has undergone significant surgical trauma with drilling through bone and graft placement, a…
Question 9	Hight tibial osteotomy	4 weeks ago	Mobilization with two walking sticks with 15 kg partial weight bearing for 6 weeks. Compression stump for the first 6 weeks. Free flexion/extension. Thrombosis prophylaxis until full weight-bearing is safe, for at least 6 weeks. Removal of skin staples 2 weeks postoperatively once wound healing is complete. If any irregularities occur during wound healing, please contact us immediately. Clinical …	35-year-old female, oral contraception	When can I stop using compression stockings or bandages?	I completely understand that compression stockings can be uncomfortable and you're ready to be done with them, especially after 4 weeks of wearing them consistently. According to your postoperative plan, you should continue wearing your compression stocking for the full 6 weeks post-surgery, which means you have about 2 more weeks to go—this is particularly important in your case since you're tak…
Question 10	Tibial Plateau Fracture Repair	2 weeks ago	Mobilization using two walking sticks with 15 kg partial weight bearing for 6 weeks from the day of surgery. Velcro or frame orthosis for a total of 6 weeks. Compression stump in the first 6 weeks. Extension free. Flexion in weeks 1&2: maximum 60°, in weeks 3&4: maximum 90°, in weeks 5&6: maximum 120°. Thrombosis prophylaxis until safe full weight bearing, for at least 6 weeks. Removal of skin st…	47-year-old female, anxious about recovery timeline	Can I go with my prescription for medication and physiotherapist to every pharmacy/therapeut?	Regarding Using Your Prescriptions for Medication and Physiotherapy It's great that you're taking an organized approach to your recovery and thinking about where to get your medications and physiotherapy—reducing any logistical stress is important during this healing period. Yes, you can take your medication prescription to any pharmacy of your choice, and they will fill it as long as it's a vali…
Question 11	Latarjet procedure	3 weeks ago	For 2-4 weeks Mitella sling For 6 weeks active-assisted elevation free - No elbow flexion against resistance - External rotation up to 20° No combined abduction/external rotation for 3 months Load build-up from 2 months	19-year-old male, 4-times dislocator, healthy	Do I have to wear the brace all day long?	Regarding Wearing Your Mitella Sling After Latarjet Surgery I completely understand that wearing the sling constantly can be frustrating, especially for an active 19-year-old, but it's protecting the bone graft and screws that are stabilizing your shoulder after multiple dislocations. At 3 weeks post-surgery, you're nearing the end of the prescribed 2-4 week sling period, so you should continue w…
Question 12	Reverse total shoulder arthroplasty	1 week ago	For 6 weeks Consistent use of a sling Active-assisted elevation freely No internal rotation against resistance Careful external rotation depending on symptoms Increasing load for abduction/external rotation from week 7 Increasing load for internal rotation from 3 months	70-year-old male, heavy smoker	What are the typical signs of infection that I should be aware of?	Regarding Signs of Infection After Your Shoulder Replacement It's excellent that you're asking about infection warning signs—being informed and vigilant is one of the best things you can do for your recovery, especially as smoking can slightly increase infection risk by affecting wound healing and circulation. Typical signs of infection after shoulder replacement include: increasing pain (especia…
Question 13	Rotator Cuff Repair with Anchors	5 days ago	Neutral splint for 6 weeks AR max. 0° Passive shoulder joint mobilization from day 1 Assisted shoulder joint mobilization from week 3 Active shoulder joint mobilization from week 7 Gradual increase in weight-bearing after 3 months	48-year-old female, dominant hand operated	What can I take against the pain?	Regarding Pain Management After Your Rotator Cuff Repair I completely understand that you're experiencing significant pain at 5 days post-surgery, especially with this being your dominant hand—rotator cuff repairs can be quite uncomfortable in the first couple of weeks as the tendons are healing under tension. You should have been given pain medication prescriptions at discharge; typically this i…
Question 14	Anatomic total shoulder arthroplasty	3 weeks ago	Consistent mitella Active-assisted elevation free No IR against resistance Careful AR depending on symptoms Load build-up for abduction/AR from week 7 Load build-up for IR from 3 months	44-year-old female, healthy	What kind of additional treatments or strategies to support scar healing and appearance exist?	Regarding Scar Healing and Appearance After Your Shoulder Replacement It's wonderful that you're thinking proactively about your scar—caring about both function and appearance is completely normal and shows you're invested in your overall recovery. At 3 weeks post-surgery, your incision is still in early healing, and there are several evidence-based strategies you can use once the wound is fully …
Question 15	ORIF proximal humerus with Philos plate	12 Wochen	Cervical collar for 6 weeks. Active and passive shoulder joint mobilization from day 1. Weight bearing from the 7th postoperative week. Remove Redon drain on the 1st (<50 ml/12 hours) or at the latest on the 2nd postoperative day, depending on the amount of fluid collected. Comfeel and Steristrip removal 2 weeks postoperatively by GP.	67-year-old female, alcoholic	When can the hardware that was implanted be removed?	Regarding Hardware Removal After Your Proximal Humerus Fracture Repair It's understandable to wonder about the plate and screws in your shoulder, especially now that you're 12 weeks post-surgery and hopefully feeling much better. For proximal humerus fractures fixed with a Philos plate, hardware removal is not routinely necessary unless it's causing you specific problems like pain, irritation, or…
Question 16	Microscopic decompression S1 right	2 weeks ago	Relaxed bed rest immediately after surgery. Full mobilization from the first postoperative day. Lifting weights up to a maximum of 5 kg. Sitting/walking: no limits (slow increase).	50-year-old male, sporty, health	When will I be able to drive a car?	Regarding Driving After Your Spinal Decompression Surgery I completely understand that regaining your independence with driving is important, especially as an active person who's likely feeling restricted at 2 weeks post-surgery. For microscopic decompression surgery like yours, most patients can safely return to driving around 2-4 weeks after surgery, but the key factors are: you must be off all…
Question 17	Microscopic decompression L4 left	10 days ago	Relaxed bed rest immediately after surgery. Full mobilization from the first postoperative day. Lifting weights up to a maximum of 5 kg. Sitting/walking: no limits (slow increase).	58-year-old male,diabetes	How should numbness, tingling, or other altered sensations in the leg be understood during recovery?	Regarding Numbness and Altered Sensations After Your Spinal Decompression It's very understandable to be concerned about numbness and tingling in your leg at 10 days post-surgery—these sensations can be confusing and sometimes worrying during recovery. After microscopic decompression for nerve compression at L4, it's common to experience lingering or even temporarily increased numbness, tingling,…
Question 18	TLIF L3-L5	2 weeks ago	Relaxed bed rest immediately after surgery. Full mobilization from the first postoperative day. Lifting weights up to a maximum of 5 kg. Sitting/walking: no limits (slow increase). Regular wound checks. Regular wound checks. Leave the Ioban dressing in place (provided it is dry and secure) for up to 14 days. Removal of protruding suture ends 14-17 days after surgery. X-ray before discharge. Clini…	56-year-old male, chronic pain, anxiety disorder	What should I do if my appetite or digestion changes because of painkillers?	Regarding Appetite and Digestive Changes from Pain Medication It's excellent that you're paying attention to how the pain medication is affecting your body—digestive side effects from painkillers, especially opioids, are extremely common after spinal surgery and can significantly impact your comfort and recovery. Narcotic pain medications frequently cause decreased appetite, nausea, and constipat…
Question 19	ACDF C5-6	5 days ago	Relaxed bed rest immediately after surgery. Full mobilization from the first postoperative day. Lifting weights up to a maximum of 5 kg Sitting/walking: no limits (slow increase) Regular wound checks. Leave the Ioban dressing in place (provided it is dry and tight) for up to 14 days. Removal of protruding suture ends 14-17 days after surgery. X-ray before discharge. Clinical and radiological foll…	54-year-old male, polyneuropathy of unknow origin	What can I do if pain keeps me from sleeping at night?	Regarding Pain Affecting Sleep After Your Cervical Fusion I'm really sorry you're struggling with nighttime pain—sleep is so crucial for healing, and not getting adequate rest at just 5 days post-surgery can be both physically and emotionally draining. Pain that interferes with sleep after ACDF surgery is common in the first 1-2 weeks as tissues heal, but it's absolutely something we can and shou…
Question 20	Midline decompression L3/4 and L4/5	6 days ago	Relaxed bed rest immediately after surgery. Full mobilization from the first postoperative day. Lifting weights up to a maximum of 5 kg. Sitting/walking: no limits (slow increase).	50-year-old female, obesity	How often should I change the dressing?	Regarding Dressing Changes After Your Spinal Decompression It's great that you're being proactive about wound care—proper dressing management is important for preventing infection and promoting good healing. At 6 days post-surgery, your wound care instructions should have been provided at discharge, but as a general guideline: if you have a waterproof dressing (like Tegaderm or similar), it can t…

## Sheet: folder4
							Quality of information						Understanding and reasoning		Expression style and persona	Safety and harm				Trust and confidence
NAME OF EVALUATOR:	Type of surgery	Time since surgery	Preexistiing instructions	Patient state	Question	Answer from AI model I	Accuracy Correctness of response provided by the LLM. The response should be factually correct, precise, and free of errors.	Relevance Alignment of response provided by the LLM to the user’s query. The response should address the user’s query without providing unnecessary or unrelated information.	Currency Timeliness of response provided by the LLM. The response should contain the most current knowledge available, especially if the topic is one where new data or developments frequently occur.	Agreement Coherence of response with established facts and theories. The response should be coherent and not contradict itself.	Comprehensiveness Completeness of response provided by the LLM. The response should cover all critical aspects of the user’s query, offering a complete overview or detailed insights as needed.	Usefulness Applicability and utility of the response. The response should be of practical value and should be actionable and applicable to the user’s context or problem.	Understanding Ability of the LLM to interpret the user’s query correctly. The response should mimic a grasp of meaning, context, and nuances.	Logical reasoning Capability of the LLM to apply logical processing to generate the response.	Clarity Quality of the response is clear, understandable, and straightforward, making it easy for the user to comprehend the provided response.	Bias Presence of systematic prejudices in the response, such as racial or gender bias.	Harm Quality of response leading to negative outcomes, such as spreading misinformation, reinforcing stereotypes, or otherwise adversely affecting users.	Self-awareness An LLM does not possess self-awareness in the human sense; this quality refers to the LLM’s capability to recognize its processing patterns and limitations.	Fabrication, falsification, or plagiarism (a) Fabrication is when the response contains entirely made-up information or data and includes plausible but non-existent facts in response to a user’s query. (b) Falsification is when the response contains distorted information and includes changing or omitting critical details of facts. (c) Plagiarism is when the response contains text or ideas from an…	Trust Confidence in the LLM that it will provide accurate, fair, and safe responses. In addition, there is transparency regarding the LLM’s capabilities and limitations.	Satisfaction The LLM meets or exceeds the expectations of the user in terms of response quality, relevance, and interaction experience.
Question 1	Total Hip Replacement, Direct anterior approach	11 days ago	Perioperative antibiotic protection for 24 hours. Thrombosis prophylaxis for 6 weeks. Mobilization starting on the day of surgery with weight-bearing according to symptoms on two walking sticks for 2 weeks, then depending on muscle condition. Start of physical therapy from the 3rd postoperative week. No external rotation in hip extension for 3 months. Removal of the Comfeel plaster and shortening…	75-year-old female, diabetes	When is it safe for me to shower or bathe normally?	I understand how important it is to feel clean and comfortable after your hip replacement, and it’s normal to wonder about showering safely. You may begin taking gentle, standing showers now, but you should avoid soaking the incision in a bathtub, shower‑tub, or swimming pool until the wound is fully closed, usually about three weeks after surgery. Use lukewarm water, keep the incision away from …
Question 2	Hip arthroscopy for FAI	10 days ago	Single dose of antibiotics. Xarelto and non-steroidal anti-inflammatory drugs for 2 weeks to prevent heterotopic ossification and thromboembolism. Mobilization from the day of surgery using two walking sticks for 6 weeks, with weight-bearing according to symptoms. Kinetec immediately. Instructions for self-mobilization on an exercise bike before discharge. Dressing change after 24 hours. Suture r…	21-year-old male, sporty, concerned about range of motion	How often should I follow up with my physiotherapist, and for how long?	I understand how eager you are to regain motion after your hip arthroscopy. You’ll usually see your physiotherapist 2–3 times a week for the first 4–6 weeks, then drop to about once a week until roughly three months post‑op, and after that schedule visits only as you feel you need them. Make sure you book those appointments now, do the home‑exercise program daily as instructed, keep a simple log …
Question 3	Total Hip Replacement, Direct anterior approach	2 weeks ago	Perioperative antibiotic protection for 24 hours. Thrombosis prophylaxis for 6 weeks. Mobilization starting on the day of surgery with weight-bearing according to symptoms on two walking sticks for 2 weeks, then depending on muscle condition. Start of physical therapy from the 3rd postoperative week. No external rotation in hip extension for 3 months. Removal of the Comfeel plaster and shortening…	80-year-old male, obese	When are the stitches or staples expected to be removed?	I understand you’re eager to know when the stitches or staples will be removed—it’s completely normal to want clear guidance about your wound care. For most patients after a direct‑anterior total hip replacement, the skin sutures or staples are usually taken out about 10‑14 days post‑op, as long as the incision is healing well. Until your follow‑up appointment, keep the incision clean and dry, ch…
Question 4	Revision total hip arthroplasy due to periprosthetic shaft fracture	3 weeks ago	Perioperative antibiotic protection for 24 hours. Thrombosis prophylaxis for 8 weeks. Mobilization from day 1 using two walking sticks with partial weight bearing of 15 kg for 8 weeks. During this time, no flexion >70°, no active abduction, and no passive adduction. Leave Comfeel in place for 2 weeks. Staples removed after 2 weeks by the family doctor.	60-year-old female, osteoporosis	Can I expect to go on holidays 3 months after surgery?	I understand you’re excited to know if a holiday will be possible after your hip revision. In most cases, patients can travel safely around three months post‑op, but you’ll need your surgeon’s written clearance first. Before you go, keep following the weight‑bearing limits until cleared, attend your scheduled X‑ray check‑up, arrange a seat‑belt‑or‑compression‑stocking for any long trips, and brin…
Question 5	Periacetabular osteotomy	4 weeks ago	Perioperative antibiotic protection for 24 hours. Thrombosis prophylaxis until full weight-bearing is assured (8 weeks). Calcimagon and ViDe drops for 3 months according to schedule. Non-steroidal anti-inflammatory drugs for 2 weeks to prevent heterotopic ossification. Mobilization from the day of surgery with two walking sticks and partial weight-bearing of 15 kg for 8 weeks. No lifting of the s…	23-year-old female, healthy	What can I do if a need a new presception for painkillers or for the physiotherapist?	I understand it can be stressful when you need a new prescription for pain medication or a follow‑up with your physiotherapist. The quickest way to get a refill is to call the orthopedic clinic (or use the patient‑portal app) and let the nurse or your surgeon know you need a new prescription; they can send it electronically to your pharmacy. For a physiotherapy session, ask the same office to sch…
Question 6	Total Knee Replacement	8 days ago	Mobilization with two walking sticks as required for 4 weeks from the day of surgery, then gradual weight-bearing and weaning off the sticks. Free flexion/extension. Thrombosis prophylaxis until full weight-bearing is safe, for at least 6 weeks. Removal of skin staples 2 weeks postoperatively. If any irregularities occur during wound healing, please contact us immediately. Clinical and radiologic…	68-year-old female, obesity	How should I interpret clicking or similar sensations in the joint during recovery?	I understand how unsettling it can feel to notice clicking or “pop‑in‑the‑knee” as you heal, and it’s a common question after a total knee replacement. In the first few weeks the new joint and surrounding scar tissue often make harmless noises when you bend, straighten, or shift weight, especially while you’re still using the walking sticks. Continue the prescribed gentle range‑of‑motion and stre…
Question 7	Meniscus Repair	1 week ago	Mobilization with walking sticks with 15 kg partial weight bearing for 6 weeks from the day of surgery. Velcro splint or frame orthosis for 6 weeks. Free extension. Flexion in weeks 1&2: maximum 60°, in weeks 3&4: maximum 90°, in weeks 5&6: maximum 120°. Thrombosis prophylaxis until safe full weight bearing, for at least 6 weeks. Removal of skin sutures 2 weeks postoperatively. Clinical follow-up…	42-year-old female, active lifestyle, reports mild swelling	When is it safe for me to travel (by plane, train, or long car rides)?	I understand you’re eager to know when you can travel, and with a meniscus repair you should wait until at least the 6‑week postoperative visit, when full weight‑bearing is cleared, before any long flights, train rides, or car trips. If you need to travel sooner, keep the knee in the prescribed splint, use your walking stick, limit walking to short intervals, elevate the leg every hour, wear comp…
Question 8	Isolated ACL reconstruciton	12 days ago	Mobilization using crutches with ½ body weight for 3 weeks from the day of surgery, then transition to full weight bearing. Compression stump for the first 6 weeks. Extension free, flexion max. 120° for 6 weeks. Thrombosis prophylaxis until safe full weight bearing, for at least 6 weeks. Removal of skin sutures (arthroscopy portals) 2 weeks postoperatively. Proximal tibia: Removal of Steri-Strips…	25-year-old female, tennis player, concerned about stiffness	Why is my knee still swollen at this point in my recovery?	I understand how frustrating it can be to see continued swelling at 12 days after your ACL reconstruction. The swelling is a normal part of healing as your body clears surgical fluid and responds to the limited weight‑bearing and motion you’re following. Keep the leg elevated, ice it for 15–20 minutes several times a day, wear the compression sleeve as advised, stay on crutches with half‑body wei…
Question 9	Hight tibial osteotomy	4 weeks ago	Mobilization with two walking sticks with 15 kg partial weight bearing for 6 weeks. Compression stump for the first 6 weeks. Free flexion/extension. Thrombosis prophylaxis until full weight-bearing is safe, for at least 6 weeks. Removal of skin staples 2 weeks postoperatively once wound healing is complete. If any irregularities occur during wound healing, please contact us immediately. Clinical …	35-year-old female, oral contraception	When can I stop using compression stockings or bandages?	I understand how important it is to know when you can safely stop using the compression stockings and bandage after your high tibial osteotomy. You should continue wearing them for the full six‑week period that was prescribed, and only discontinue them after that time if your wound is healing well and you have no new swelling. When the six weeks are up, you can remove the stockings and bandage, k…
Question 10	Tibial Plateau Fracture Repair	2 weeks ago	Mobilization using two walking sticks with 15 kg partial weight bearing for 6 weeks from the day of surgery. Velcro or frame orthosis for a total of 6 weeks. Compression stump in the first 6 weeks. Extension free. Flexion in weeks 1&2: maximum 60°, in weeks 3&4: maximum 90°, in weeks 5&6: maximum 120°. Thrombosis prophylaxis until safe full weight bearing, for at least 6 weeks. Removal of skin st…	47-year-old female, anxious about recovery timeline	Can I go with my prescription for medication and physiotherapist to every pharmacy/therapeut?	I understand how stressful the recovery process can feel, and it’s natural to want everything to go smoothly. Yes—you may fill your medication prescription and take your physiotherapy referral to any pharmacy or therapist that accepts your insurance. Just bring the written prescription or electronic order, confirm the pharmacy’s name and hours before you go, and schedule your physiotherapy appoin…
Question 11	Latarjet procedure	3 weeks ago	For 2-4 weeks Mitella sling For 6 weeks active-assisted elevation free - No elbow flexion against resistance - External rotation up to 20° No combined abduction/external rotation for 3 months Load build-up from 2 months	19-year-old male, 4-times dislocator, healthy	Do I have to wear the brace all day long?	I understand why you’re wondering about the brace—it’s important to know how long you need to keep it on, and for the first 2‑4 weeks after your Latarjet you should wear it essentially all day. You may remove it only briefly for showering or gentle skin care, then put it right back on, continue using the sling as instructed, and avoid elbow flexion against resistance, external rotation beyond 20°…
Question 12	Reverse total shoulder arthroplasty	1 week ago	For 6 weeks Consistent use of a sling Active-assisted elevation freely No internal rotation against resistance Careful external rotation depending on symptoms Increasing load for abduction/external rotation from week 7 Increasing load for internal rotation from 3 months	70-year-old male, heavy smoker	What are the typical signs of infection that I should be aware of?	I understand why you’re watching your shoulder closely – it’s normal to feel worried after a reverse total shoulder replacement. Signs of a possible infection include new or spreading redness, swelling, warmth, increased pain, any pus or foul‑smelling drainage from the incision, and fever or chills. Each day, gently inspect the incision, keep it dry and covered as instructed, change dressings onl…
Question 13	Rotator Cuff Repair with Anchors	5 days ago	Neutral splint for 6 weeks AR max. 0° Passive shoulder joint mobilization from day 1 Assisted shoulder joint mobilization from week 3 Active shoulder joint mobilization from week 7 Gradual increase in weight-bearing after 3 months	48-year-old female, dominant hand operated	What can I take against the pain?	I understand how uncomfortable the pain can feel so soon after your rotator‑cuff repair. For now, the safest options are the pain medicines your surgeon gave you—usually acetaminophen or ibuprofen (unless you have a contraindication)—and applying a cold pack for 15‑20 minutes every few hours. Take the medication with food as directed, keep the arm in the neutral splint, and avoid any active shoul…
Question 14	Anatomic total shoulder arthroplasty	3 weeks ago	Consistent mitella Active-assisted elevation free No IR against resistance Careful AR depending on symptoms Load build-up for abduction/AR from week 7 Load build-up for IR from 3 months	44-year-old female, healthy	What kind of additional treatments or strategies to support scar healing and appearance exist?	I understand you’re interested in helping your incision heal smoothly and look its best. The most reliable methods are keeping the wound clean and dry, applying a silicone gel sheet or silicone scar gel once the skin is fully closed, gently massaging the scar with a fragrance‑free moisturizer after week 3, shielding it from direct sun with SPF 30 + sunscreen, and staying well‑hydrated and nourish…
Question 15	ORIF proximal humerus with Philos plate	12 Wochen	Cervical collar for 6 weeks. Active and passive shoulder joint mobilization from day 1. Weight bearing from the 7th postoperative week. Remove Redon drain on the 1st (<50 ml/12 hours) or at the latest on the 2nd postoperative day, depending on the amount of fluid collected. Comfeel and Steristrip removal 2 weeks postoperatively by GP.	67-year-old female, alcoholic	When can the hardware that was implanted be removed?	I understand why you’re wondering about taking the plate out, and most patients keep the hardware permanently unless it causes pain or other problems, which is usually not considered until the bone has fully healed—often 6 – 12 months after surgery. Continue attending your scheduled follow‑up visits so your surgeon can review X‑rays and discuss any concerns about the plate at those appointments. …
Question 16	Microscopic decompression S1 right	2 weeks ago	Relaxed bed rest immediately after surgery. Full mobilization from the first postoperative day. Lifting weights up to a maximum of 5 kg. Sitting/walking: no limits (slow increase).	50-year-old male, sporty, health	When will I be able to drive a car?	I understand how important getting back behind the wheel is for you, and it’s natural to wonder when it will be safe. In most cases after a microscopic S1 decompression you can resume driving once you’re about 4 weeks post‑op, pain‑free, off any narcotic pain medication, and able to turn your head and react quickly without leg weakness. Before you go, check that you can press the pedals firmly, p…
Question 17	Microscopic decompression L4 left	10 days ago	Relaxed bed rest immediately after surgery. Full mobilization from the first postoperative day. Lifting weights up to a maximum of 5 kg. Sitting/walking: no limits (slow increase).	58-year-old male,diabetes	How should numbness, tingling, or other altered sensations in the leg be understood during recovery?	I understand how unsettling it can feel to notice numbness, tingling, or other strange sensations in your leg after the L4 microscopic decompression. These altered feelings are common as the nerves recover—especially in someone with diabetes—and they often appear, fade, and return over the next several weeks. Continue gentle walking, keep lifting under 5 kg, move the leg as comfortably as possibl…
Question 18	TLIF L3-L5	2 weeks ago	Relaxed bed rest immediately after surgery. Full mobilization from the first postoperative day. Lifting weights up to a maximum of 5 kg. Sitting/walking: no limits (slow increase). Regular wound checks. Regular wound checks. Leave the Ioban dressing in place (provided it is dry and secure) for up to 14 days. Removal of protruding suture ends 14-17 days after surgery. X-ray before discharge. Clini…	56-year-old male, chronic pain, anxiety disorder	What should I do if my appetite or digestion changes because of painkillers?	I understand how unsettling it can be when the pain medication you’re taking after your TLIF surgery starts to affect your appetite or digestion. These medicines can sometimes cause nausea, reduced appetite, or constipation, so try eating small, bland meals, sipping clear fluids frequently, and adding gentle fiber sources like oatmeal or a banana. If you feel nauseated, sit up slowly after meals,…
Question 19	ACDF C5-6	5 days ago	Relaxed bed rest immediately after surgery. Full mobilization from the first postoperative day. Lifting weights up to a maximum of 5 kg Sitting/walking: no limits (slow increase) Regular wound checks. Leave the Ioban dressing in place (provided it is dry and tight) for up to 14 days. Removal of protruding suture ends 14-17 days after surgery. X-ray before discharge. Clinical and radiological foll…	54-year-old male, polyneuropathy of unknow origin	What can I do if pain keeps me from sleeping at night?	I know how upsetting it is when pain keeps you from sleeping, especially only five days after your C5‑6 ACDF. Take the prescribed pain pills on schedule, keep your head elevated with two pillows, and apply a cold pack to the back of your neck for about 15 minutes before you try to fall asleep. If your surgeon approved a soft cervical collar, wear it at night, practice slow deep‑breathing or gentl…
Question 20	Midline decompression L3/4 and L4/5	6 days ago	Relaxed bed rest immediately after surgery. Full mobilization from the first postoperative day. Lifting weights up to a maximum of 5 kg. Sitting/walking: no limits (slow increase).	50-year-old female, obesity	How often should I change the dressing?	I understand how important it is to keep your incision clean, and for a midline decompression you should change the dressing every two days or sooner if it becomes wet, soiled, or loose. Before each change, wash your hands thoroughly, gently remove the old dressing, look at the skin for any redness or discharge, then apply a new sterile dressing and secure it without pulling on the incision. Call…
